# Supplementary material for: Counter-intuitive penetration of droplets into hydrophobic gaps in theory and experiment
Source: Sci Rep. 2023 Oct 2;13:16518. doi: 10.1038/s41598-023-43138-2 (PMC10545836; doi:10.1038/s41598-023-43138-2)
Supplement: Supplementary file 1 — Supplementary Information. [file 41598_2023_43138_MOESM1_ESM.zip › RelatedFiles_ScientificReports/Experiment/Experiments_Overview.csv]

				Droplet radius
	Gap width			Hor.			Vert.
	mm	Outcome "[..] penetration"	Syringe height	Before detachment	After detachment	in air	Before detachment	After detachment	in air	V1	V2	V3	V4	V5	V6	V average	V st. Dev.	Vmin	Vmax
"No penetration" video	0,29	No	6,044	2,547	2,715	2,556	3,094	2,473	2,744	8,651381374	10,4787173	8,743416579	15,5081342	7,919011459	10,8180988	10,35312662	1,125093012	9,228033607	11,47821963
	0,303	No	5,475	2,477	2,501	2,572	x	2,692	2,618	7,957499904	8,191052273	8,908642168	x	10,21465702	9,395232869	8,933416848	0,819632022	8,113784826	9,753048869
	0,306	No	6,046	2,535	2,515	2,586	3,111	2,729	2,724	8,529675578	8,329378364	9,054910957	15,76516991	10,64165633	10,58327137	10,48401042	0,99606878	9,487941637	11,4800792
	0,405	No	7,155	2,435	2,609	2,435	2,956	2,44	2,822	7,559542604	9,29867052	7,559542604	13,52421018	7,606206316	11,76710559	9,552546302	1,645981154	7,906565148	11,19852746
"Partial penetration" video	0,701	Partial	8,274	2,596	2,792	2,643	3,162	2,541	2,757	9,160363059	11,39580119	9,666964232	16,55328602	8,590384786	10,97258416	11,05656391	1,066578467	9,989985441	12,12314238
	0,667	Partial	6,216	2,516	2,718	2,611	3,074	2,468	2,625	8,339317956	10,51349178	9,320071364	15,20933451	7,871075685	9,470797384	10,12068145	0,924416543	9,196264904	11,04509799
	0,565	Partial	10,728	2,512	2,689	2,508	2,894	2,433	2,825	8,299606985	10,18054502	8,260022281	12,69095203	7,54093069	11,80467348	9,796121748	1,56147991	8,234641838	11,35760166
	0,493	Partial	11,086	2,512	2,562	2,684	3,008	2,635	2,441	8,299606985	8,805134586	10,12386061	14,25056614	9,579447926	7,615562042	9,779029714	0,891915841	8,887113873	10,67094555
	0,653	Partial	11,851	2,641	2,653	2,698	3,006	2,774	2,649	9,645035399	9,777107094	10,28310945	14,2221597	11,1768132	9,732950109	10,80619583	0,57208186	10,23411397	11,37827769
	0,631	Partial	8,526	2,62	2,641	2,83	3,121	2,836	2,521	9,41678156	9,645035399	11,86746416	15,91768582	11,94310641	8,389134539	11,19653465	1,414625639	9,781909009	12,61116029
"Delayed penetration" video	0,697	Delayed	8,582	2,518	2,581	2,683	2,986	2,633	2,459	8,359220854	9,002489758	10,11254903	13,9401688	9,557651694	7,785279495	9,792893271	0,828034654	8,964858617	10,62092792
	0,633	Delayed	10,575	2,647	2,719	2,788	3,039	2,715	2,606	9,710921562	10,52510035	11,34689224	14,69571505	10,4787173	9,266630719	11,0039962	0,719383085	10,28461312	11,72337929
	0,584	Delayed	10,993	2,513	2,648	2,646	2,993	2,556	2,564	8,309522882	9,721931676	9,699919764	14,0384375	8,743416579	8,825771612	9,889833335	0,559634647	9,330198689	10,44946798
	0,668	Delayed	8,4	2,506	2,683	2,53	3,024	2,451	2,668	8,240277216	10,11254903	8,479303609	14,47918052	7,709541598	9,943885113	9,827456182	0,958054317	8,869401864	10,7855105
"Full penetration" video	0,922	Full	5,192	2,636	2,681	2,839	3,103	2,817	2,531	9,590358458	10,08995116	11,98104777	15,64386102	11,70466972	8,489362094	11,24987504	1,311478524	9,938396514	12,56135356
	0,848	Full	5,586	2,606	2,565	x	3,049	2,493	x	9,266630719	8,836102206	x	14,84126417	8,112700772	x	10,26417447	0,476120754	9,788053712	10,74029522
	0,608	Full	4,676	2,422	2,448	2,601	3,004	2,854	2,777	7,439110997	7,681267024	9,213394748	14,19379104	12,17196034	11,21311462	10,31877313	1,881581813	8,437191315	12,20035494
	1,848	Full	6,98	2,461	2,594	2,46	2,766	2,532	2,919	7,804291158	9,139207494	7,794781462	11,08039263	8,49942853	13,02269614	9,556799569	1,950209326	7,606590242	11,5070089
	1,873	Full	7,5	2,545	2,729	2,582	2,924	2,545	2,872	8,631017205	10,64165633	9,012957768	13,08973117	8,631017205	12,40371929	10,40168316	1,471032931	8,930650229	11,87271609
	1,356	Full	3,822	2,523	2,683	x	2,907	2,672	x	8,409116589	10,11254903	x	12,86274671	9,988677322	x	10,34327241	0,775459605	9,567812807	11,11873202
	0,885	Full	5,451	2,608	2,748	2,654	3,032	2,598	2,778	9,287982394	10,86547727	9,788167168	14,59439893	9,181551246	11,22523254	10,82380159	0,830381631	9,993419959	11,65418322
	0,609	Full	12,042	2,649	2,649	2,833	3,125	2,922	2,528	9,732950109	9,732950109	11,90524524	15,97896654	13,06288962	8,459210481	11,47870202	1,664556511	9,814145505	13,14325853
	0,697	Full	8,597	2,511	2,646	2,651	2,991	2,539	2,571	8,289698979	9,699919764	9,755011945	14,01031376	8,570116486	8,898255101	9,870552672	0,591698592	9,27885408	10,46225126
	0,664	Full	9,02	2,469	2,51	2,643	2,843	2,557	2,405	7,88064732	8,279798862	9,666964232	12,03176114	8,75368282	7,283562721	8,982736182	0,807122546	8,175613636	9,789858728
