# Supplementary material for: Counter-intuitive penetration of droplets into hydrophobic gaps in theory and experiment
Source: Sci Rep. 2023 Oct 2;13:16518. doi: 10.1038/s41598-023-43138-2 (PMC10545836; doi:10.1038/s41598-023-43138-2)
Supplement: Supplementary file 1 — Supplementary Information. [file 41598_2023_43138_MOESM1_ESM.zip › RelatedFiles_ScientificReports/Simulation/Simulation_SurfaceArea_Energy.csv]

time [s]	time [ms]	timestep	size area, Liquid-air [m^2]	Size area, solid-liquid [m^2]	Liquid-Air surface energy [J]	Solid-Liquid surface energy [J]	Surface energy [J]	Height [m]	Height decrease [mm]	Height energy [J]	Total free energy [J]
0	0	0	5,60E-06	0	1,61E-06	0	1,61E-06	1,46E-05	0	0	1,61E-06
0,0008	0,8	1	5,60E-06	0	1,61E-06	0	1,61E-06	1,45E-05	0,04376	4,28E-09	1,61E-06
0,0016	1,6	2	5,59E-06	0	1,61E-06	0	1,61E-06	1,44E-05	0,08096	7,93E-09	1,60E-06
0,0024	2,4	3	5,58E-06	0	1,61E-06	0	1,61E-06	1,44E-05	0,11992	1,17E-08	1,60E-06
0,0032	3,2	4	5,58E-06	0	1,61E-06	0	1,61E-06	1,43E-05	0,15612	1,53E-08	1,59E-06
0,004	4	5	5,57E-06	0	1,60E-06	0	1,60E-06	1,42E-05	0,20524	2,01E-08	1,58E-06
0,0048	4,8	6	5,57E-06	0	1,60E-06	0	1,60E-06	1,42E-05	0,26512	2,60E-08	1,58E-06
0,0056	5,6	7	5,56E-06	0	1,60E-06	0	1,60E-06	1,41E-05	0,31896	3,12E-08	1,57E-06
0,0064	6,4	8	5,39E-06	2,18E-07	1,55E-06	2,66E-08	1,58E-06	1,40E-05	0,38408	3,76E-08	1,54E-06
0,0072	7,2	9	5,22E-06	4,45E-07	1,50E-06	5,42E-08	1,56E-06	1,38E-05	0,47376	4,64E-08	1,51E-06
0,008	8	10	5,07E-06	6,62E-07	1,46E-06	8,06E-08	1,54E-06	1,37E-05	0,57548	5,63E-08	1,48E-06
0,0088	8,8	11	4,94E-06	9,05E-07	1,42E-06	1,10E-07	1,53E-06	1,35E-05	0,69372	6,79E-08	1,46E-06
0,0096	9,6	12	4,82E-06	1,16E-06	1,39E-06	1,41E-07	1,53E-06	1,33E-05	0,81036	7,93E-08	1,45E-06
0,0104	10,4	13	4,72E-06	1,41E-06	1,36E-06	1,72E-07	1,53E-06	1,31E-05	0,93188	9,12E-08	1,44E-06
0,0112	11,2	14	4,64E-06	1,65E-06	1,34E-06	2,01E-07	1,54E-06	1,29E-05	1,04252	1,02E-07	1,43E-06
0,012	12	15	4,60E-06	1,88E-06	1,32E-06	2,28E-07	1,55E-06	1,28E-05	1,1236	1,10E-07	1,44E-06
0,0128	12,8	16	4,64E-06	2,07E-06	1,34E-06	2,52E-07	1,59E-06	1,27E-05	1,22464	1,20E-07	1,47E-06
0,0136	13,6	17	4,60E-06	2,34E-06	1,32E-06	2,84E-07	1,61E-06	1,26E-05	1,2864	1,26E-07	1,48E-06
0,0144	14,4	18	4,53E-06	2,53E-06	1,30E-06	3,08E-07	1,61E-06	1,25E-05	1,33744	1,31E-07	1,48E-06
0,0152	15,2	19	4,47E-06	2,48E-06	1,29E-06	3,02E-07	1,59E-06	1,25E-05	1,35876	1,33E-07	1,46E-06
0,016	16	20	4,47E-06	2,37E-06	1,29E-06	2,89E-07	1,58E-06	1,25E-05	1,35984	1,33E-07	1,44E-06
0,0168	16,8	21	4,49E-06	2,36E-06	1,29E-06	2,87E-07	1,58E-06	1,24E-05	1,3616	1,33E-07	1,45E-06
0,0176	17,6	22	4,50E-06	2,44E-06	1,30E-06	2,98E-07	1,59E-06	1,24E-05	1,37116	1,34E-07	1,46E-06
0,0184	18,4	23	4,47E-06	2,53E-06	1,29E-06	3,08E-07	1,60E-06	1,24E-05	1,40104	1,37E-07	1,46E-06
0,0192	19,2	24	4,40E-06	2,57E-06	1,27E-06	3,13E-07	1,58E-06	1,23E-05	1,4324	1,40E-07	1,44E-06
0,02	20	25	4,34E-06	2,62E-06	1,25E-06	3,19E-07	1,57E-06	1,23E-05	1,47156	1,44E-07	1,43E-06
0,0208	20,8	26	4,34E-06	2,68E-06	1,25E-06	3,27E-07	1,58E-06	1,22E-05	1,51484	1,48E-07	1,43E-06
0,0216	21,6	27	4,33E-06	2,80E-06	1,25E-06	3,41E-07	1,59E-06	1,21E-05	1,55552	1,52E-07	1,44E-06
0,0224	22,4	28	4,33E-06	2,92E-06	1,25E-06	3,55E-07	1,60E-06	1,21E-05	1,58976	1,56E-07	1,45E-06
0,0232	23,2	29	4,34E-06	2,98E-06	1,25E-06	3,63E-07	1,61E-06	1,20E-05	1,62876	1,59E-07	1,45E-06
0,024	24	30	4,32E-06	3,00E-06	1,24E-06	3,65E-07	1,61E-06	1,20E-05	1,65496	1,62E-07	1,45E-06
0,0248	24,8	31	4,28E-06	2,99E-06	1,23E-06	3,64E-07	1,60E-06	1,20E-05	1,67244	1,64E-07	1,43E-06
0,0256	25,6	32	4,22E-06	3,03E-06	1,22E-06	3,68E-07	1,58E-06	1,19E-05	1,69092	1,66E-07	1,42E-06
0,0264	26,4	33	4,17E-06	3,05E-06	1,20E-06	3,71E-07	1,57E-06	1,19E-05	1,70868	1,67E-07	1,41E-06
0,0272	27,2	34	4,17E-06	3,09E-06	1,20E-06	3,76E-07	1,58E-06	1,19E-05	1,72128	1,69E-07	1,41E-06
0,028	28	35	4,19E-06	3,14E-06	1,21E-06	3,83E-07	1,59E-06	1,19E-05	1,74132	1,70E-07	1,42E-06
0,0288	28,8	36	4,16E-06	3,25E-06	1,20E-06	3,96E-07	1,59E-06	1,18E-05	1,77868	1,74E-07	1,42E-06
0,0296	29,6	37	4,07E-06	3,39E-06	1,17E-06	4,13E-07	1,59E-06	1,17E-05	1,83628	1,80E-07	1,41E-06
0,0304	30,4	38	3,99E-06	3,58E-06	1,15E-06	4,36E-07	1,58E-06	1,16E-05	1,89284	1,85E-07	1,40E-06
0,0312	31,2	39	3,95E-06	3,74E-06	1,14E-06	4,55E-07	1,59E-06	1,15E-05	1,94572	1,90E-07	1,40E-06
0,032	32	40	3,93E-06	3,88E-06	1,13E-06	4,72E-07	1,60E-06	1,15E-05	1,99708	1,96E-07	1,41E-06
0,0328	32,8	41	3,89E-06	3,96E-06	1,12E-06	4,82E-07	1,60E-06	1,14E-05	2,03704	1,99E-07	1,40E-06
0,0336	33,6	42	3,85E-06	3,95E-06	1,11E-06	4,81E-07	1,59E-06	1,13E-05	2,07168	2,03E-07	1,39E-06
0,0344	34,4	43	3,85E-06	3,90E-06	1,11E-06	4,75E-07	1,58E-06	1,13E-05	2,1058	2,06E-07	1,38E-06
0,0352	35,2	44	3,88E-06	3,94E-06	1,12E-06	4,80E-07	1,60E-06	1,12E-05	2,13612	2,09E-07	1,39E-06
0,036	36	45	3,85E-06	4,01E-06	1,11E-06	4,88E-07	1,60E-06	1,12E-05	2,18984	2,14E-07	1,38E-06
0,0368	36,8	46	3,75E-06	4,13E-06	1,08E-06	5,03E-07	1,58E-06	1,11E-05	2,25848	2,21E-07	1,36E-06
0,0376	37,6	47	3,68E-06	4,31E-06	1,06E-06	5,25E-07	1,58E-06	1,09E-05	2,33144	2,28E-07	1,36E-06
0,0384	38,4	48	3,64E-06	4,48E-06	1,05E-06	5,45E-07	1,59E-06	1,08E-05	2,4058	2,36E-07	1,36E-06
0,0392	39,2	49	3,62E-06	4,56E-06	1,04E-06	5,54E-07	1,60E-06	1,07E-05	2,47252	2,42E-07	1,35E-06
0,04	40	50	3,57E-06	4,60E-06	1,03E-06	5,59E-07	1,59E-06	1,06E-05	2,53832	2,49E-07	1,34E-06
0,0408	40,8	51	3,53E-06	4,65E-06	1,02E-06	5,66E-07	1,58E-06	1,05E-05	2,60532	2,55E-07	1,33E-06
0,0416	41,6	52	3,53E-06	4,73E-06	1,02E-06	5,76E-07	1,59E-06	1,04E-05	2,6816	2,63E-07	1,33E-06
0,0424	42,4	53	3,46E-06	4,86E-06	9,95E-07	5,92E-07	1,59E-06	1,03E-05	2,77756	2,72E-07	1,31E-06
0,0432	43,2	54	3,31E-06	5,10E-06	9,54E-07	6,21E-07	1,57E-06	1,01E-05	2,88456	2,82E-07	1,29E-06
0,044	44	55	3,22E-06	5,35E-06	9,27E-07	6,51E-07	1,58E-06	9,92E-06	2,99364	2,93E-07	1,29E-06
0,0448	44,8	56	3,12E-06	5,51E-06	9,00E-07	6,70E-07	1,57E-06	9,74E-06	3,10588	3,04E-07	1,27E-06
0,0456	45,6	57	3,01E-06	5,61E-06	8,67E-07	6,83E-07	1,55E-06	9,57E-06	3,21628	3,15E-07	1,24E-06
0,0464	46,4	58	3,00E-06	5,70E-06	8,64E-07	6,94E-07	1,56E-06	9,39E-06	3,33404	3,26E-07	1,23E-06
0,0472	47,2	59	2,78E-06	5,96E-06	8,00E-07	7,26E-07	1,53E-06	9,17E-06	3,4746	3,40E-07	1,18E-06
0,048	48	60	2,66E-06	6,23E-06	7,67E-07	7,59E-07	1,53E-06	8,96E-06	3,6114	3,54E-07	1,17E-06
0,0488	48,8	61	2,59E-06	6,24E-06	7,46E-07	7,59E-07	1,51E-06	8,73E-06	3,75728	3,68E-07	1,14E-06
0,0496	49,6	62	2,42E-06	6,47E-06	6,98E-07	7,87E-07	1,48E-06	8,49E-06	3,91156	3,83E-07	1,10E-06
0,0504	50,4	63	2,40E-06	6,42E-06	6,92E-07	7,81E-07	1,47E-06	8,25E-06	4,0696	3,98E-07	1,07E-06
0,0512	51,2	64	2,40E-06	6,46E-06	6,90E-07	7,86E-07	1,48E-06	7,99E-06	4,23444	4,15E-07	1,06E-06
0,052	52	65	2,41E-06	6,46E-06	6,93E-07	7,86E-07	1,48E-06	7,73E-06	4,40296	4,31E-07	1,05E-06
0,0528	52,8	66	2,41E-06	6,46E-06	6,95E-07	7,86E-07	1,48E-06	7,47E-06	4,57032	4,47E-07	1,03E-06
0,0536	53,6	67	2,42E-06	6,45E-06	6,97E-07	7,85E-07	1,48E-06	7,21E-06	4,73852	4,64E-07	1,02E-06
0,0544	54,4	68	2,43E-06	6,44E-06	6,99E-07	7,84E-07	1,48E-06	6,95E-06	4,90556	4,80E-07	1,00E-06
0,0552	55,2	69	2,43E-06	6,43E-06	6,99E-07	7,83E-07	1,48E-06	6,69E-06	5,07724	4,97E-07	9,85E-07
0,056	56	70	2,43E-06	6,44E-06	6,99E-07	7,83E-07	1,48E-06	6,42E-06	5,24868	5,14E-07	9,68E-07
0,0568	56,8	71	2,42E-06	6,42E-06	6,98E-07	7,81E-07	1,48E-06	6,15E-06	5,420948	5,31E-07	9,49E-07
0,0576	57,6	72	2,42E-06	6,43E-06	6,96E-07	7,83E-07	1,48E-06	5,88E-06	5,595884	5,48E-07	9,31E-07
0,0584	58,4	73	2,41E-06	6,42E-06	6,93E-07	7,81E-07	1,47E-06	5,61E-06	5,768864	5,65E-07	9,10E-07
0,0592	59,2	74	2,40E-06	6,43E-06	6,91E-07	7,82E-07	1,47E-06	5,41E-06	5,899892	5,78E-07	8,96E-07
